# Supplementary material for: Resin-Loaded Heterogeneous Polyether Sulfone Ion Exchange Membranes for Saline Groundwater Treatment
Source: Membranes (Basel). 2022 Jul 27;12(8):736. doi: 10.3390/membranes12080736 (PMC9416794; doi:10.3390/membranes12080736)
Supplement: Supplementary file 1 [file membranes-12-00736-s001.zip]

Archive with 1 entries (1 files):
- membranes-1745613-supplementary.pdf
